# Supplementary material for: Cordyceps cicadae Ameliorates Renal Hypertensive Injury and Fibrosis Through the Regulation of SIRT1-Mediated Autophagy
Source: Front Pharmacol. 2022 Feb 10;12:801094. doi: 10.3389/fphar.2021.801094 (PMC8866973; doi:10.3389/fphar.2021.801094)
Supplement: Supplementary file 1 [file DataSheet1.ZIP]

Archive with 2 entries (2 files):
- Supplementary Material Presentation1.xlsx
- __MACOSX/._Supplementary Material Presentation1.xlsx
