# Supplementary material for: Cordyceps cicadae Ameliorates Renal Hypertensive Injury and Fibrosis Through the Regulation of SIRT1-Mediated Autophagy
Source: Front Pharmacol. 2022 Feb 10;12:801094. doi: 10.3389/fphar.2021.801094 (PMC8866973; doi:10.3389/fphar.2021.801094)
Supplement: Supplementary file 1 [file DataSheet1.ZIP › Supplementary Material Presentation1.xlsx]

## Sheet: 细胞上清液NGAL
Photometric1
														NGAL
Plate 1: 1															CON	ANG-II	CSM	ANG-II+RaP	ANG-II+3MA
															5256.39	6175.42	5362.92	6351.3	5623.12
Sample	1	2	3	4	5	6	7	8	9	10	11	12			4634.64	6577.73	5655.73	5918.03	5559.48
A	Blank_Assay 1/1	Un_0008 1/1	Un_0016 1/1	Un_0024 1/1	Un_0032 1/1	Un_0040 1/1	Un_0048 1/1	Un_0056 1/1	Un_0064 1/1	Un_0072 1/1	Un_0080 1/1	Un_0088 1/1			5051.68	6977.57	5652.26	6473.92	5875.74
B	Un_0001 1/1	Un_0009 1/1	Un_0017 1/1	Un_0025 1/1	Un_0033 1/1	Un_0041 1/1	Un_0049 1/1	Un_0057 1/1	Un_0065 1/1	Un_0073 1/1	Un_0081 1/1	Un_0089 1/1		平均	4980.9	6576.91	5556.97	6247.75	5686.11
C	Un_0002 1/1	Un_0010 1/1	Un_0018 1/1	Un_0026 1/1	Un_0034 1/1	Un_0042 1/1	Un_0050 1/1	Un_0058 1/1	Un_0066 1/1	Un_0074 1/1	Un_0082 1/1	Un_0090 1/1		fangcah	258.715	327.477	137.224	238.459	136.582
D	Un_0003 1/1	Un_0011 1/1	Un_0019 1/1	Un_0027 1/1	Un_0035 1/1	Un_0043 1/1	Un_0051 1/1	Un_0059 1/1	Un_0067 1/1	Un_0075 1/1	Un_0083 1/1	Un_0091 1/1
E	Un_0004 1/1	Un_0012 1/1	Un_0020 1/1	Un_0028 1/1	Un_0036 1/1	Un_0044 1/1	Un_0052 1/1	Un_0060 1/1	Un_0068 1/1	Un_0076 1/1	Un_0084 1/1	Un_0092 1/1						ANG-II
F	Un_0005 1/1	Un_0013 1/1	Un_0021 1/1	Un_0029 1/1	Un_0037 1/1	Un_0045 1/1	Un_0053 1/1	Un_0061 1/1	Un_0069 1/1	Un_0077 1/1	Un_0085 1/1	Un_0093 1/1		KIM-1	CON	CSM	ANG-II	CSM
G	Un_0006 1/1	Un_0014 1/1	Un_0022 1/1	Un_0030 1/1	Un_0038 1/1	Un_0046 1/1	Un_0054 1/1	Un_0062 1/1	Un_0070 1/1	Un_0078 1/1	Un_0086 1/1	Un_0094 1/1		平均	5.63	5.25	10.98	6.27
H	Un_0007 1/1	Un_0015 1/1	Un_0023 1/1	Un_0031 1/1	Un_0039 1/1	Un_0047 1/1	Un_0055 1/1	Un_0063 1/1	Un_0071 1/1	Un_0079 1/1	Un_0087 1/1	Un_0095 1/1		fangcah	0.62	0.51	1.5	0.63
Value	1	2	3	4	5	6	7	8	9	10	11	12
A	1.24059	1.13687	1.3589	1.19394	1.16757	0.94009	1.23494	1.04652	-0.000123813	-5.70396e-05	-6.09978e-05	-5.87512e-05
B	1.0211	1.32085	1.34963	1.26195	1.15494	1.1857	1.37403	0.0434278	-5.25198e-05	-6.31374e-05	-9.64318e-05	-5.51139e-05
C	0.732152	1.15223	1.24066	1.18261	1.30687	1.24428	1.28081	0.0427402	-5.32152e-05	-3.64184e-05	-6.37523e-05	-1.83259e-06
D	0.469307	1.33809	1.22816	1.49389	1.71343	1.09356	1.30861	0.0459376	-7.85952e-05	-8.55747e-05	-2.8759e-06	-5.05673e-05
E	0.256878	1.16734	1.2307	1.22481	1.10706	1.04506	1.36939	-8.19927e-06	-0.000124776	-4.81066e-05	-7.83545e-05	-4.6146e-06
F	0.261247	1.29026	1.18031	1.07613	1.17123	1.11092	1.42559	-8.19927e-06	1.5823e-05	-9.35973e-05	-4.90697e-05	-2.22154e-05
G	0.108557	1.18933	1.18708	1.19144	1.19345	1.39551	1.44155	3.09645e-05	-0.000160817	-2.26168e-05	-0.000100951	-5.43117e-05
H	0.0680079	1.23997	1.26625	1.23499	1.07161	1.09441	1.2967	4.53407e-06	-6.09176e-05	-4.81868e-05	-8.39971e-05	-3.7114e-05
				log
	1.24059	10000
	1.0211	5000		0.00906828	3.69897
	0.732152	2500		-0.135399	3.39794
	0.469307	1250		-0.328543	3.09691
	0.256878	625		-0.590273	2.79588
	0.261247	312
	0.108557	156		-0.964342	2.19312
	0.0680079	0		-1.16744	#NUM!
排序	11.9-1	11.9-2	11.9-3	11.9-4	11.11-1	11.11-2	11.11-3	10.26-1	10.26-2	10.26-3
	1.13687	1.23997	1.18708	1.07613	1.10706	0.94009	1.04506	1.23494	1.36939	1.04652
	1.32085	1.3589	1.26625	1.19144	1.17123	1.1857	1.11092	1.37403	1.42559
	1.15223	1.34963	1.19394	1.23499	1.19345	1.24428	1.39551	1.28081	1.44155
	1.33809	1.24066	1.26195	1.16757	1.07161	1.09356	1.09441	1.30861	1.2967
	1.16734	1.22816	1.18261	1.15494
	1.29026	1.2307	1.49389	1.30687
	1.18933	1.18031	1.22481	1.71343
测量log值	11.9-1	11.9-2	11.9-3	11.9-4	11.11-1	11.11-2	11.11-3	10.26-1	10.26-2	10.26-3
	0.0557108	0.0934112	0.07448	0.0318647	0.0441712	-0.0268306	0.0191412	0.0916459	0.136527	0.0197475
	0.120854	0.133187	0.102519	0.0760722	0.0686422	0.0739748	0.0456828	0.137996	0.153995
	0.0615392	0.130215	0.0769825	0.0916634	0.0768042	0.0949181	0.144733	0.107485	0.15883
	0.126485	0.0936528	0.101042	0.0672829	0.0300368	0.0388426	0.0391801	0.11681	0.11284
	0.0671974	0.0892549	0.0728415	0.0625594
	0.110677	0.0901522	0.174319	0.116232
	0.0753024	0.0719961	0.0880687	0.233866
测量浓度log值	11.9-1	11.9-2	11.9-3	11.9-4	11.11-1	11.11-2	11.11-3	10.26-1	10.26-2	10.26-3
	3.72069	3.77705	3.74875	3.68504	3.70344	3.59729	3.66602	3.77441	3.84151	3.66692
	3.81808	3.83652	3.79067	3.75113	3.74002	3.74799	3.7057	3.8437	3.86762
	3.7294	3.83207	3.75249	3.77444	3.75222	3.7793	3.85378	3.79809	3.87485
	3.8265	3.77741	3.78846	3.73799	3.6823	3.69547	3.69597	3.81203	3.8061
	3.73786	3.77084	3.7463	3.73093
	3.80286	3.77218	3.89801	3.81117
	3.74998	3.74503	3.76906	3.98703
浓度	11.9-1	11.9-2	11.9-3	11.9-4	11.11-1	11.11-2	11.11-3	10.26-1	10.26-2	10.26-3
	5256.39	5984.8	5607.22	4842.14	5051.68	3956.29	4634.64	5948.54	6942.38	4644.32
	6577.73	6863.02	6175.42	5638.04	5495.66	5597.48	5078.04	6977.57	7372.62
	5362.92	6793.15	5655.73	5948.9	5652.26	6015.93	7141.28	6281.88	7496.36
	6706.49	5989.78	6144.1	5470.01	4811.77	4959.86	4965.63	6486.81	6398.75
	5468.4	5899.78	5575.68	5381.78
	6351.3	5918.04	7906.9	6473.92
	5623.12	5559.48	5875.74	9705.77
浓度	11.9-1	11.9-2	11.9-3	11.9-4	11.11-1	11.11-2	11.11-3	10.26-1	10.26-2	10.26-3
	5256.39	5984.8	5607.22	4842.14	5051.68	3956.29	4634.64	5948.54	6942.38	4644.32
	6577.73	6863.02	6175.42	5638.04	5495.66	5597.48	5078.04	6977.57	7372.62
	5362.92	6793.15	5655.73	5948.9	5652.26	6015.93	7141.28	6281.88	7496.36
	6706.49	5989.78	6144.1	5470.01	4811.77	4959.86	4965.63	6486.81	6398.75
	5468.4	5899.78	5575.68	5381.78
	6351.3	5918.04	7906.9	6473.92
	5623.12	5559.48	5875.74	9705.77
分组	C	M	GC	GC+CQ	M+CQ	M+RP	M+3MA	CQ
	5256.39	6577.73	5362.92	6706.49	5468.4	6351.3	5623.12	6486.81
	5984.8	6863.02	6793.15	5989.78	5899.78	5918.04	5559.48	6398.75
	5607.22	6175.42	5655.73	6144.1	5575.68	7906.9	5875.74
	4842.14	5638.04	5948.9	5470.01	5381.78	6473.92	9705.77
AVERAGE	5422.64	6313.55	5940.17	6077.59	5581.41	6662.54	6691.03
	5051.68	5495.66	5652.26		4811.77
	3956.29	5597.48	6015.93		4959.86
	4634.64	5078.04			4965.63
AVERAGE	4547.54	5390.39	5834.09	#DIV/0!	4912.42
	5948.54	6977.57	6281.88	6486.81
	6942.38	7372.62		6398.75						C	M	GC	RP	3MA
AVERAGE	6445.46	7175.1	6281.88	6442.78
	C	M
同比例除以1000	5.25639	6.57773	5.36292	6.70649	5.4684	6.3513	5.62312
	5.9848	6.86302	6.79315	5.98978	5.89978	5.91804	5.55948
	5.60722	6.17542	5.65573	6.1441	5.57568	7.9069	5.87574
	4.84214	5.63804	5.9489	5.47001	5.38178	6.47392	9.70577
	5.05168	5.49566	5.65226	0	4.81177	0	0
	3.95629	5.59748	6.01593	0	4.95986	0	0
	4.63464	5.07804		0	4.96563	0	0
	5.94854	6.97757	6.28188	6.48681	0	0	0
		7.37262		6.39875	0	0	0

## Sheet: signal pathway
	1
	2
	3
	4
动物sirt1				ga	1	2	3	PINGJUN	FBAVF			细胞sirt1		ga		ga		ga	1	2	3
WKY	42170.3	46164	47239.2	46993.2	0.897371	0.982355	1.00523	0.961653	0.0464046			WKY	47698.6	43255.3	27191.9	45542.9	40861.7	46404.4	1.10272	0.901389	0.880558	0.961557	0.100181
SHR	11437.2	16345.3	33525.6	47589.9	0.240328	0.343462	0.704469	0.42942	0.198994			SHR	19366.9	46861.5	39432.7	43746.6	21492.2	45116.5	0.413279	0.597061	0.476371	0.49557	0.0762474
C.C	49041	41684.7	43042.2	46039.3	1.0652	0.905416	0.934901	0.968505	0.0694242			C.C	38147	47914.7	41730.9	48304.1	48078.2	44730.2	0.796143	0.863921	1.07485	0.911637	0.118679
RES	33673.2	48805.6	32783.3	45355.7	0.742423	1.07606	0.722804	0.847096	0.162101			RES	38739.1	45284.4	45276.2	44707.5	33689.5	45910.4	0.855463	1.01272	0.733809	0.86733	0.114173
动物foxo3a					#DIV/0!	#DIV/0!	#DIV/0!					细胞foxo3a						ga
WKY	38806.1	43036.7	22939.2	25774.5	1.5056	1.66974	0.889996	1.35511	0.335645			WKY	26649.4		39884.3		47910.9	47340	0.562936	0.842508	1.01206	0.805835	0.185179
SHR	19532.2	18415	10138.2	26168.2	0.746409	0.703719	0.387424	0.612517	0.160117			SHR	15134.3		26541.8		34167.2	47049.5	0.321667	0.564126	0.726197	0.53733	0.166232
C.C	29414.6	37306.4	29091.7	23041.7	1.27658	1.61908	1.26256	1.38607	0.164858			C.C	21588.5		29270.4		39837	47027.5	0.45906	0.62241	0.847099	0.642856	0.159075
RES	57211.9	36130.3	41221.7	27458.9	2.08355	1.3158	1.50122	1.63352	0.327098			RES	23799.3		30388.6		39913.3	47985.3	0.495972	0.63329	0.831782	0.653681	0.13785
				动物sirt1	1	2	3	11	22	33
				WKY	0.897371	0.982355	1.00523	1	1	1	1	0
				SHR	0.240328	0.343462	0.704469	0.267813	0.349632	0.7008	0.439415	0.187821								细胞sirt1	1	2	3	11	22	33
				C.C	1.0652	0.905416	0.934901	1.18702	0.921679	0.930032	1.01291	0.123162								WKY	1.10272	0.901389	0.880558	1	1	1	1	0
				RES	0.742423	1.07606	0.722804	0.827332	1.09539	0.71904	0.880587	0.158191								SHR	0.413279	0.597061	0.476371	0.37478	0.662379	0.540988	0.526049	0.117886
				动物foxo3a	#DIV/0!	#DIV/0!	#DIV/0!													C.C	0.796143	0.863921	1.07485	0.721979	0.958432	1.22065	0.967019	0.20367
				WKY	1.5056	1.66974	0.889996	1	1	1	1	0								RES	0.855463	1.01272	0.733809	0.775773	1.12351	0.833346	0.910876	0.15218
				SHR	0.746409	0.703719	0.387424	0.495754	0.421454	0.435309	0.450839	0.0322596								细胞foxo3a
				C.C	1.27658	1.61908	1.26256	0.847885	0.969657	1.41862	1.07872	0.245432								WKY	0.562936	0.842508	1.01206	1	1	1	1	0
				RES	2.08355	1.3158	1.50122	1.38386	0.788024	1.68677	1.28622	0.37335								SHR	0.321667	0.564126	0.726197	0.57141	0.669579	0.717543	0.652844	0.060821
																				C.C	0.45906	0.62241	0.847099	0.815475	0.738759	0.837004	0.797079	0.0421649
																				RES	0.495972	0.63329	0.831782	0.881044	0.751672	0.821869	0.818195	0.0528801
cell
rat

## Sheet: cell-p62
第一次	C	1	480.201						第二次	C	1	312.977		C	1	303.217							第三次	组别	组别	mean value		组别	组别	mean value
	C	1	519.067							C	1	341.522		C	1	241.146							72h	C	1	5.25		C	1	11.45
	C	1	525.369				c3	528.664		C	1	252.614		C	1	265.779	c1	392.226	C2	262.872	c3	528.664		C	1	7.98		C	1	12.73
	C	1	491.202				m3	701.144		C	1	260.18		C	1	339.469	m1	466.741	M2	362.564	m3	701.144		C	1	7.99		C	1	11.14
	C	1	513.513				gc3	360.473		C	1	266.65		C	1	301.719	gc1	579.388	GC2	440.222	gc3	360.473		C	1	6.66		C	1	12.46
	C	1	1083.09							C	1	257.128		C	1	284.006								C	1	6.05		C	1	12.62
	C	1	650.279							C	1	258.543		C	1	315.893								C	1	7.12		C	1	19.99
	C	1	590.845							C	1	226.062		C	1	265.843								C	1	4.33		C	1	11.89
	C	1	498.631							C	1	256.046		C	1	291.518								C	1	7.59		C	1	9.59
	C	1	556.961							C	1	240.11		C	1	317.521								C	1	9.61		C	1	16.48
	C	1	636.565							C	1	291.159		C	1	193.099								C	1	8.15		C	1	20.88
	C	1	268.015							C	1	256.292		C	1	230.911								C	1	9.06		M	2	13.55
	C	1	545.176							C	1	268.888		C	1	228.479								M	2	9.85		M	2	25.53
	C	1	496.951							C	1	325.767		C	1	258.614								M	2	10.03		M	2	14.35
	C	1	286.231							C	1	349.496		C	1	220.631								M	2	7.58		M	2	14.35
	C	1	374.111							C	1	343.595		C	1	236.983								M	2	6.84		M	2	21.25
	C	1	891.723							C	1	319.699		C	1	235.341								M	2	9.49		M	2	23.17
	C	1	531.865							C	1	311.058		C	1	255.212								M	2	7.88		M	2	29.39
	C	1	593.428							C	1	308.752		C	1	208.75								M	2	6.88		M	2	23.11
	C	1	765.973							C	1	261.284		C	1	184.868								M	2	6.63		M	2	21.47
	C	1	868.615							C	1	387.894		C	1	313.623								M	2	7.89		M	2	21.61
	C	1	574.043							C	1	362.57		C	1	171.095								M	2	7.65		M	2	20.25
	C	1	515.447							C	1	446.827		C	1	196.426								M	2	6.3		M	2	18.71
	C	1	390.705							C	1	450.661		C	1	210.07								GC	3	8.62		GC	3	29.97
	C	1	597.508							C	1	786.096		C	1	197.028								GC	3	9.64		GC	3	13.97
	C	1	485.491							C	1	728.097		C	1	261.577								GC	3	6.79		GC	3	16.64
	C	1	438.533							C	1	526.06		C	1	243.813								GC	3	6.29		GC	3	8.18
	C	1	467.749							C	1	803.776		C	1	198.707								GC	3	6.8		GC	3	25.82
	C	1	590.195							C	1	819.568		C	1	218.729								GC	3	7.37		GC	3	19.93
	C	1	459.704							C	1	747.417		C	1	162.31								GC	3	6.45		GC	3	18.12
	C	1	631.014							m	2	379.594		C	1	334.235								GC	3	7.47		GC	3	21.05
	C	1	428.475							m	2	412.147		C	1	413.223								GC	3	4.34		GC	3	32.11
	C	1	467.794							m	2	305.218		C	1	333.498								GC	3	6.7		GC	3	19.66
	C	1	504.662							m	2	409.674		C	1	239.681								GC	3	5.09		GC	3	17.32
	C	1	498.383							m	2	268.998		C	1	366.025
	C	1	367.616							m	2	323.089		C	1	330.912								符合正态				C组不符合正态
	C	1	596.659							m	2	417.683		C	1	402.437
	C	1	347.878							m	2	412.477		C	1	322.133
	C	1	407.618							m	2	734.422		C	1	308.304									此次统计为整张图片计算平均荧光强度
	C	1	358.193							m	2	605.021		C	1	462.535
	C	1	469.368							m	2	525.778		C	1	211.659
	C	1	407.695							m	2	689.89		C	1	165.429
	C	1	507.134							m	2	409.841		C	1	212.44
	C	1	388.809							m	2	429.027		C	1	166.527
	C	1	885.085							m	2	470.753		C	1	255.771
	C	1	488.597							m	2	303.862		C	1	322.53
	C	1	447.201							m	2	529.323		C	1	257.434
	C	1	369.96							m	2	462.135		C	1	256.66
	C	1	642.906							m	2	492.276		C	1	217.713
	C	1	573.168							m	2	965.292		C	1	212.07
	C	1	483.748							m	2	599.166		m	2	240.029
	C	1	536.204							m	2	612.499		m	2	248.375
	C	1	501.219							m	2	690.459		m	2	283.794
	C	1	588.007							m	2	453.622		m	2	231.212
	C	1	389.6							m	2	324.144		m	2	289.343
	C	1	475.589							m	2	338.484		m	2	258.678
	C	1	599.746							m	2	288.188		m	2	302.714
	C	1	613.014							m	2	443.947		m	2	248.668
	M	2	670.062							m	2	335.654		m	2	221.283
	M	2	1048.36							m	2	369.563		m	2	220.297
	M	2	916.523							gc	3	485.166		m	2	588.082
	M	2	995.424							gc	3	517.555		m	2	373.953
	M	2	819.771							gc	3	499.775		m	2	474.149
	M	2	963.143							gc	3	502.866		m	2	419.288
	M	2	967.405							gc	3	545.988		m	2	408.134
	M	2	596.052							gc	3	590.014		m	2	496.53
	M	2	1122.64							gc	3	887.41		m	2	473.007
	M	2	1114.66							gc	3	869.723		m	2	509.502
	M	2	953.443							gc	3	1061.72		m	2	392.61
	M	2	484.066							gc	3	844.206		m	2	339.376
	M	2	528.74							gc	3	688.623		m	2	419.158
	M	2	872.903							gc	3	536.689		m	2	393.714
	M	2	716.889							gc	3	510.972		m	2	358.681
	M	2	614.427							gc	3	447.977		m	2	327.296
	M	2	627.819							gc	3	388.855		m	2	253.182
	M	2	530.005							gc	3	436.726		m	2	315.209
	M	2	601.997							gc	3	357.33		m	2	263.751
	M	2	452.533							gc	3	481.932		m	2	368.918
	M	2	408.441							gc	3	625.942		m	2	348.351
	M	2	710.434							gc	3	618.988		m	2	404.729
	M	2	391.801							gc	3	564.768		m	2	561.022
	M	2	593.454							gc	3	702.14		m	2	559.033
	M	2	722.832							gc	3	490.234		m	2	439.98
	M	2	707.562							gc	3	452.374		m	2	441.779
	M	2	543.957							gc	3	469.544		m	2	455.848
	M	2	682.636							gc	3	463.123		m	2	401.278
	M	2	592.243							gc	3	630.753		m	2	561.512
	M	2	624.51							gc	3	534.886		m	2	468.697
	M	2	414.828							gc	3	557.284		m	2	402.696
	M	2	513.81							gc	3	618.081		m	2	224.55
	M	2	404.878											m	2	301.135
	M	2	492.708											m	2	348.968
	M	2	787.568											m	2	251.343
	M	2	937.236											m	2	288.558
	M	2	711.788											m	2	311.938
	M	2	612.179											m	2	316.33
	M	2	872.859											m	2	353.751
	M	2	593.292											m	2	292.15
	M	2	1291.2											m	2	313.075
	M	2	1157.75											gc	3	428.622
	M	2	879.251											gc	3	398.153
	M	2	793.442											gc	3	397.149
	M	2	547.101											gc	3	410.088
	M	2	1356.7											gc	3	341.9
	M	2	560.571											gc	3	354.689
	M	2	798.391											gc	3	398.223
	M	2	655.121											gc	3	387.535
	M	2	451.368											gc	3	336.995
	M	2	590.139											gc	3	307.044
	M	2	455.718											gc	3	307.206
	M	2	881.637											gc	3	366.524
	M	2	690.238											gc	3	360.922
	M	2	500.304											gc	3	442.172
	M	2	654.66											gc	3	414.151
	M	2	392.298											gc	3	343.146
	M	2	601.034											gc	3	359.727
	M	2	660.389											gc	3	372.426
	M	2	771.521											gc	3	457.35
	M	2	564.397											gc	3	537.756
	M	2	813.464											gc	3	471.041
	M	2	701.13											gc	3	292.594
	M	2	548.114											gc	3	417.867
	M	2	635.078											gc	3	531.706
	M	2	466.716											gc	3	409.999
	M	2	643.056											gc	3	414.207
	G	3	658.004											gc	3	431.196
	G	3	536.959											gc	3	730.379
	G	3	515.114											gc	3	560.68
	G	3	629.548											gc	3	599.826
	G	3	379.456													746.708
	G	3	365.692													578.945
	G	3	457.234													523.78
	G	3	389.627													460.388
	G	3	482.407													474.691
	G	3	500.04													509.039
	G	3	423.501													427.01
	G	3	357.517													411.702
	G	3	287.833													452.627
	G	3	301.505													442.72
	G	3	233.22
	G	3	228.342
	G	3	267.307
	G	3	280.701
	G	3	286.939
	G	3	270.176
	G	3	261.906
	G	3	261.854
	G	3	221.622
	G	3	265.689
	G	3	295.727
	G	3	356.351
	G	3	309.422
	G	3	241.936
	G	3	756.111
	G	3	449.25
	G	3	387.664
	G	3	525.727
	G	3	463.323
	G	3	428.476
	G	3	586.211
	G	3	312.051
	G	3	291.847
	G	3	486.571
	G	3	250.703
	G	3	239.608
	G	3	176.937
	G	3	302.376
	G	3	186.888
	G	3	268.447
	G	3	298.955
	G	3	237.699
	G	3	227.77

## Sheet: CCk-8
angII 72h	con	-4	-5	-6	-7	-8	-9
	1.81099	1.71969	1.7285	1.78136	1.63169	1.12296	1.32285
	1.64016	1.86247	1.77602	1.65441	1.76194	1.20515	1.37772
	1.68326	1.96976	1.59362	1.62334	1.65463	1.08112	1.34214
	1.78117	1.7445	1.6467	1.7345	1.75463	1.31806	1.30015
	1.82809	1.84165	1.6857	1.56969	1.62364	1.3437	1.38832
pingjun	1.74873	1.82761	1.68611	1.67266	1.68531	1.2142	1.34624
fangacah	0.0738924	0.0896359	0.0632258	0.0761685	0.0604929	0.103609	0.0330149
angII 24h
	1.12335	1.34829	1.29572	1.2289	1.0347	1.35229	1.10253
	1.36713	1.28128	1.20324	1.29905	1.04461	1.41093	1.23317
	1.38197	1.29887	1.23514	1.29252	1.18987	1.22787	1.14962
	1.17981	1.16444	1.39489	1.33903	1.20992	1.45927	1.20059
	1.33875	1.40016	1.31883	1.36103	1.28611	1.06076	1.08847
pingjun	1.2782	1.29861	1.28956	1.30411	1.15304	1.30222	1.15488
fangacah	0.105833	0.0788465	0.0669372	0.0453331	0.0980413	0.143404	0.0554923
angII 48h
	1.47494	1.32767	1.5161	1.59516	1.61885	1.36851	1.36899
	1.34109	1.33655	1.49842	1.32205	1.68997	1.39862	1.31633
	1.34733	1.43579	1.44445	1.44685	1.67463	1.34922	1.29806
	1.33036	1.38195	1.50654	1.36654	1.74864	1.36339	1.37786
	1.34582	1.38987	1.50338	1.43036	1.70882	1.4685	1.38368
pingjun	1.36791	1.37437	1.49378	1.43219	1.68818	1.38965	1.34899
fangacah	0.053844	0.0391964	0.02533	0.09297	0.042602	0.0425896	0.0349214
RES	con	10	25	50	100	150	um
	1.40583	1.56044	1.39592	1.29185	0.841855	0.704435
	1.42922	1.43903	1.49832	1.2743	0.874297	0.742101
	1.49246	1.43256	1.49979	1.37839	0.89839	0.679815
	1.48958	1.43735	1.40168	1.3508	0.950799	0.706662
	1.47288	1.59958	1.42878	1.49612	1.09612	0.6417
	1.47626	1.39438	1.38419	1.21639	0.816391	0.64416
pingjun	1.46103	1.47722	1.43478	1.33464	0.912976	0.686479
fangacah	0.0322339	0.0750587	0.0473721	0.0891686	0.0922575	0.0357399
cc	con	5	10	15	20
	0.98905	0.963596	0.928216	0.911204	0.842737
	0.932017	0.950656	0.984416	0.910776	0.912014
	0.994965	0.950413	0.99161	0.942482	0.846772
	0.933326	0.890472	0.989976	0.899969	0.877043
	0.998459	0.890357	0.92018	0.91327	0.841904
pingjun	0.969563	0.929099	0.962879	0.91554	0.864094
fangacah	0.0302746	0.0319438	0.0317752	0.0142475	0.0272493

## Sheet: sma免疫组化
编号	area	IOD	除		area	IOD					area	IOD		H1-0160	134835		H3-0191	74323.7		H7-0221
G1-0126	264361	26299.5	0.099483	0.098687	720342	50648	54391.6	0.070311	0.072107		264361	26299.5		H1-0161	79319.5		H3-0192	94767.9		H7-0222
G1-0127	281770	26248.8	0.093157		924328	62401.1		0.06751			281770	26248.8		H1-0162	56620.7	76646.4	H3-0193	45533.4		H7-0223	52812.2
G1-0128	354972	36063.5	0.101595		796851	60448.1		0.075859			354972	36063.5		H1-0163	69380.9		H3-0194	50453.1	87851.3	H7-0224	62007.3
G1-0129	319852	32744.7	0.102374		883525	63330.5		0.071679			319852	32744.7		H1-0164	63320		H3-0195	68544.3		H7-0225	56398.6				Stats	Area	IOD
G1-0130	237594	23927.7	0.100708		689210	48375		0.070189			237594	23927.7		H1-0165	49449		H3-0196	30453		H7-0226	48408.9				Min	10	1685.33
G1-0131	350581	34017.1	0.097031		786795	58991.6		0.074977			350581	34017.1		H1-0166	71494.4		H3-0197	25156.7		H7-0227	67759.5				(Obj.#)	42	2755
G1-0132	198710	18734.4	0.09428		415523	30772.1		0.074056			198710	18734.4		H1-0167	58400.2		H3-0198	30357.1		H7-0228	51168.4	56498.5			Max	11273	2.03949e+06
G1-0133	345934	32841.6	0.094936		743212	55867.9		0.075171			345934	32841.6		H1-0168	72004.7		H3-0199	169436		H7-0229	32376.2				(Obj.#)	3116	3116
G1-0134	295688	30825.7	0.104251		724078	54250.3		0.074923			295688	30825.7		H1-0169	162285		H3-0200	60316.4		H7-0230	62537.6				Range	11263	2.03781e+06
G1-0135	233712	24165.5	0.103399		652137	46421.4		0.071183			233712	24165.5		H1-0170	85726.8		H3-0201	105430		H7-0231	65376.7				Mean	291.624	52812.2
G1-0136	330955	33159.5	0.100193		631563	50295.9		0.079637			330955	33159.5		H1-0171	79769.8		H3-0202	157513		H7-0232	53675.1				Std.Dev	912.276	164615
G1-0137	202545	19965.2	0.098572		712377	48230.9		0.067704			202545	19965.2		H1-0172	76043.8		H3-0203	205419		H7-0233	48199				Sum	269752	48851244
G1-0137	202545	19965.2	0.098572		712056	48212.5		0.067709			202545	19965.2		H1-0173	69166.1		H3-0204	32784.8		H7-0234	70090.5				Samples	925	925
G1-0138	281389	27859.2	0.099006		669348	49516.5		0.073977			281389	27859.2		H1-0174	44509.2		H3-0205	97397.1		H7-0235	63158.2
G1-0139	307081	30423	0.099071		894234	62825		0.070256			307081	30423		H1-0175	54016.5		H3-0206	157736		H7-0236	57011
G1-0140	430470	41532.3	0.096481		916346	68618.6		0.074883			430470	41532.3
G1-0141	298505	28279.8	0.094738		895002	61836.2		0.069091			298505	28279.8		H2-0208	95347.2		H5-0176	120287
G1-0142	287548	28328.6	0.098518		842925	58007.6		0.068817			287548	28328.6		H2-0209	38379.2		H5-0177	82449.1
G3-0118	363615	35329.2	0.097161	0.098021	760638	56051.9	50504.5	0.073691	0.073757		363615	35329.2		H2-0210	84226.6		H5-0178	74648.9
G3-0119	354144	35274	0.099604		690413	52403		0.075901			354144	35274		H2-0211	53928.9		H5-0179	60315.8
G3-0120	310303	30733.1	0.099042		708516	51983.8		0.07337			310303	30733.1		H2-0212	46712.7	68861.9	H5-0180	64341.3	106077
G3-0121	325582	31030.1	0.095306		688765	50242.8		0.072946			325582	31030.1		H2-0213	84719.9		H5-0181	115504
G3-0122	256945	25700.6	0.100024		543217	40193.6		0.073992			256945	25700.6		H2-0214	46108.7		H5-0182	173261
G3-0123	373624	37435.9	0.100197		703988	54240.1		0.077047			373624	37435.9		H2-0215	71811.2		H5-0183	155905
G3-0124	311592	31629.8	0.10151		649421	48416.1		0.074553			311592	31629.8		H2-0216	91293.6		H5-0184	190228
G3-0125	271284	24773.9	0.091321		733360	50279.1		0.06856			271284	24773.9		H2-0217	58215.4		H5-0185	115708
G4-0102	185126	17936.2	0.096886	0.098086	631121	42712.8	58668.8	0.067678	0.073575		185126	17936.2		H2-0218	64031.2		H5-0186	87355.8
G4-0103	250538	24511.9	0.097837		876494	59641.6		0.068046			250538	24511.9		H2-0219	76516.9		H5-0187	76239.5
G4-0104	199440	18971.6	0.095124		867888	56643.6		0.065266			199440	18971.6		H2-0220	69913.5		H5-0188	105841
G4-0105	140313	13196	0.094047		640196	41485		0.0648			140313	13196		H2-0221	60621.6		H5-0189	85542.1
G4-0106	146457	14010.1	0.09566		586909	38739.7		0.066006			146457	14010.1		H2-0222	91102.4		H5-0190	83530
G4-0107	223630	20970.6	0.093774		865188	57977.7		0.067012			223630	20970.6
G4-0108	631403	63979.3	0.101329		1181422	94566.5		0.080045			631403	63979.3								编号	area	IOD	除		area	IOD
G4-0109	723651	74253.6	0.10261		1319640	107565		0.081511			723651	74253.6								G1-0126	264361	26299.5	0.0994833	0.098687	720342	50648	54391.6	0.070311	0.0721074
G4-0110	700760	73825.9	0.105351		1122420	96968.9		0.086393			700760	73825.9								G1-0127	281770	26248.8	0.0931568		924328	62401.1		0.0675097
G4-0111	450740	45351.5	0.100616		628124	53764.6		0.085595			450740	45351.5								G1-0128	354972	36063.5	0.101595		796851	60448.1		0.0758587
G4-0112	410744	40237	0.097961		650810	52831		0.081177			410744	40237								G1-0129	319852	32744.7	0.102374		883525	63330.5		0.0716794
G4-0113	325897	32965.1	0.101152		602303	46937.7		0.07793			325897	32965.1								G1-0130	237594	23927.7	0.100708		689210	48375		0.0701891
G4-0114	193893	18346.8	0.094623		406778	29877.3		0.073449			193893	18346.8								G1-0131	350581	34017.1	0.0970305		786795	58991.6		0.074977
G4-0115	326741	31134	0.095286		928830	64999.4		0.06998			326741	31134								G1-0132	198710	18734.4	0.0942801		415523	30772.1		0.0740563
G4-0116	268542	27139.9	0.101064		732003	52865.4		0.07222			268542	27139.9								G1-0133	345934	32841.6	0.094936		743212	55867.9		0.0751709
G4-0117	213648	20523.7	0.096063		586654	41124.2		0.0701			213648	20523.7								G1-0134	295688	30825.7	0.104251		724078	54250.3		0.0749233
G5-0085	811128	120100	0.148066	0.117773	875910	100557	77090.9	0.114803	0.09545		811128	120100								G1-0135	233712	24165.5	0.103399		652137	46421.4		0.0711835
G5-0086	756287	80018.4	0.105804		996742	89386.1		0.089678			756287	80018.4								G1-0136	330955	33159.5	0.100193		631563	50295.9		0.0796371
G5-0087	680614	75820.7	0.1114		845015	80340.4		0.095076			680614	75820.7								G1-0137	202545	19965.2	0.0985716		712377	48230.9		0.0677042
G5-0088	538643	64946.3	0.120574		691984	67192.9		0.097102			538643	64946.3								G1-0137	202545	19965.2	0.0985716		712056	48212.5		0.0677089
G5-0089	842464	114622	0.136056		821804	92150.6		0.112132			842464	114622								G1-0138	281389	27859.2	0.0990062		669348	49516.5		0.0739772
G5-0090	504882	56383.3	0.111676		800088	69373.6		0.086707			504882	56383.3								G1-0139	307081	30423	0.0990714		894234	62825		0.0702556
G5-0091	553990	72607.9	0.131064		633422	67158.2		0.106024			553990	72607.9								G1-0140	430470	41532.3	0.0964814		916346	68618.6		0.0748829
G5-0092	754917	97150.6	0.12869		801069	89517.6		0.111748			754917	97150.6								G1-0141	298505	28279.8	0.0947382		895002	61836.2		0.0690905
G5-0093	641167	100126	0.156163		681007	76778.4		0.112743			641167	100126								G1-0142	287548	28328.6	0.0985178		842925	58007.6		0.0688171
G5-0094	617247	65273.2	0.105749		831632	74814.5		0.089961			617247	65273.2								G3-0118	363615	35329.2	0.097161	0.0980206	760638	56051.9	50504.5	0.0736907	0.0737574
G5-0095	762110	88261.9	0.115813		872791	86225.4		0.098793			762110	88261.9								G3-0119	354144	35274	0.0996036		690413	52403		0.075901
G5-0096	413971	43589.7	0.105296		694914	57267.2		0.082409			413971	43589.7								G3-0120	310303	30733.1	0.0990421		708516	51983.8		0.07337
G5-0097	378042	38537.2	0.101939		581406	48892.9		0.084094			378042	38537.2								G3-0121	325582	31030.1	0.0953065		688765	50242.8		0.0729462
G5-0098	503808	52702.3	0.104608		656100	60106		0.091611			503808	52702.3								G3-0122	256945	25700.6	0.100024		543217	40193.6		0.0739917
G5-0099	741389	76102.9	0.102649		1179964	98560.1		0.083528			741389	76102.9								G3-0123	373624	37435.9	0.100197		703988	54240.1		0.0770469
G5-0100	612374	65883.6	0.107587		947605	82069.5		0.086607			612374	65883.6								G3-0124	311592	31629.8	0.10151		649421	48416.1		0.0745527
G5-0101	437376	47679.8	0.109013		881015	70154.6		0.079629			437376	47679.8								G3-0125	271284	24773.9	0.0913208		733360	50279.1		0.0685599
G8-0069	512540	51569.7	0.100616	0.099393	748038	62678.6	58773.2	0.083791	0.079327		512540	51569.7								G4-0102	185126	17936.2	0.0968863	0.0980865	631121	42712.8	58668.8	0.0676776	0.0735755
G8-0070	391436	39940.2	0.102035		630936	50992.7		0.080821			391436	39940.2								G4-0103	250538	24511.9	0.0978371		876494	59641.6		0.0680457
G8-0071	280355	27721.5	0.09888		552628	41672.8		0.075408			280355	27721.5								G4-0104	199440	18971.6	0.0951243		867888	56643.6		0.0652661
G8-0072	449963	42404.5	0.09424		819461	62207.4		0.075913			449963	42404.5								G4-0105	140313	13196	0.0940467		640196	41485		0.0648005
G8-0073	478170	46486	0.097216		770133	61838.4		0.080296			478170	46486								G4-0106	146457	14010.1	0.0956599		586909	38739.7		0.0660063
G8-0074	501700	47545.7	0.094769		782644	62496.7		0.079853			501700	47545.7								G4-0107	223630	20970.6	0.0937738		865188	57977.7		0.0670117
G8-0075	340693	33929.6	0.09959		626721	48435.5		0.077284			340693	33929.6								G4-0108	631403	63979.3	0.101329		1181422	94566.5		0.0800446
G8-0076	392911	37578.1	0.09564		782946	58422.2		0.074618			392911	37578.1								G4-0109	723651	74253.6	0.10261		1319640	107565		0.0815109
G8-0077	301688	29572.2	0.098023		571365	43772.6		0.076611			301688	29572.2								G4-0110	700760	73825.9	0.105351		1122420	96968.9		0.0863927
G8-0078	464084	46558.6	0.100324		817109	64891.6		0.079416			464084	46558.6								G4-0111	450740	45351.5	0.100616		628124	53764.6		0.0855955
G8-0079	441751	41416.7	0.093756		861486	64171.2		0.074489			441751	41416.7								G4-0112	410744	40237	0.0979613		650810	52831		0.0811772
G8-0080	533971	54564.5	0.102186		846838	69724.5		0.082335			533971	54564.5								G4-0113	325897	32965.1	0.101152		602303	46937.7		0.0779303
G8-0081	443487	44542.2	0.100436		745537	59673.5		0.080041			443487	44542.2								G4-0114	193893	18346.8	0.0946235		406778	29877.3		0.0734486
G8-0082	514317	53954	0.104904		793404	65720.1		0.082833			514317	53954								G4-0115	326741	31134	0.0952864		928830	64999.4		0.0699799
G8-0083	416534	43871.3	0.105325		649867	53437.6		0.082228			416534	43871.3								G4-0116	268542	27139.9	0.101064		732003	52865.4		0.0722202
G8-0084	547354	56018.2	0.102344		843199	70235.3		0.083296			547354	56018.2								G4-0117	213648	20523.7	0.0960631		586654	41124.2		0.0700996
H1-0160	336465	35974.8	0.10692	0.101962	647977	90235.3	54493.7	0.139257	0.080859		336465	35974.8								G5-0085	811128	120100	0.148066	0.117773	875910	100557	77090.9	0.114803	0.0954498
H1-0161	319378	33865.1	0.106035		687167	53940.2		0.078497			319378	33865.1								G5-0086	756287	80018.4	0.105804		996742	89386.1		0.0896783
H1-0162	253242	25534.4	0.10083		629082	46756.5		0.074325			253242	25534.4								G5-0087	680614	75820.7	0.1114		845015	80340.4		0.0950758
H1-0163	254636	27540.6	0.108157		515099	41270.8		0.080122			254636	27540.6								G5-0088	538643	64946.3	0.120574		691984	67192.9		0.0971018
H1-0164	399149	41123.5	0.103028		812556	64561.7		0.079455			399149	41123.5								G5-0089	842464	114622	0.136056		821804	92150.6		0.112132
H1-0165	318438	33041.1	0.10376		603596	48422.4		0.080223			318438	33041.1								G5-0090	504882	56383.3	0.111676		800088	69373.6		0.0867075
H1-0166	342255	33857.3	0.098924		810463	60696.2		0.074891			342255	33857.3								G5-0091	553990	72607.9	0.131064		633422	67158.2		0.106024
H1-0167	166684	15779.1	0.094665		641466	42719.9		0.066597			166684	15779.1								G5-0092	754917	97150.6	0.12869		801069	89517.6		0.111748
H1-0168	197408	19151.9	0.097017		506973	36662.2		0.072316			197408	19151.9								G5-0093	641167	100126	0.156163		681007	76778.4		0.112743
H1-0169	358058	37308.8	0.104198		651025	52087.1		0.080008			358058	37308.8								G5-0094	617247	65273.2	0.105749		831632	74814.5		0.0899611
H1-0170	348562	36925.6	0.105937		774531	59860.3		0.077286			348562	36925.6								G5-0095	762110	88261.9	0.115813		872791	86225.4		0.0987927
H1-0171	398305	40672.7	0.102115		823653	64798.4		0.078672			398305	40672.7								G5-0096	413971	43589.7	0.105296		694914	57267.2		0.082409
H1-0172	445523	46153.5	0.103594		743561	62374.5		0.083886			445523	46153.5								G5-0097	378042	38537.2	0.101939		581406	48892.9		0.0840943
H1-0173	473210	46089.1	0.097397		886592	69685.4		0.078599			473210	46089.1								G5-0098	503808	52702.3	0.104608		656100	60106		0.0916111
H1-0174	197976	20287	0.102472		495053	36616.1		0.073964			197976	20287								G5-0099	741389	76102.9	0.102649		1179964	98560.1		0.083528
H1-0175	268675	25886.8	0.09635		544795	41212.7		0.075648			268675	25886.8								G5-0100	612374	65883.6	0.107587		947605	82069.5		0.0866073
H2-0208	352744	37394.5	0.10601	0.108907	611602	51085.7	56827.7	0.083528	0.081007		352744	37394.5								G5-0101	437376	47679.8	0.109013		881015	70154.6		0.0796293
H2-0209	209059	22341.1	0.106865		443924	34901.8		0.078621			209059	22341.1								G8-0069	512540	51569.7	0.100616	0.0993928	748038	62678.6	58773.2	0.0837906	0.0793271
H2-0210	411629	48243.1	0.117201		676109	60190		0.089024			411629	48243.1								G8-0070	391436	39940.2	0.102035		630936	50992.7		0.0808208
H2-0211	197868	21437.3	0.108342		621854	43891.1		0.070581			197868	21437.3								G8-0071	280355	27721.5	0.0988801		552628	41672.8		0.0754085
H2-0212	204832	21837.9	0.106614		588492	42483.3		0.07219			204832	21837.9								G8-0072	449963	42404.5	0.0942401		819461	62207.4		0.0759126
H2-0213	415626	48486.7	0.11666		627894	57777.4		0.092018			415626	48486.7								G8-0073	478170	46486	0.0972165		770133	61838.4		0.0802958
H2-0214	178585	18349.9	0.102752		588615	40480.8		0.068773			178585	18349.9								G8-0074	501700	47545.7	0.0947693		782644	62496.7		0.0798533
H2-0215	247882	28333.2	0.114301		459630	37972.7		0.082616			247882	28333.2								G8-0075	340693	33929.6	0.0995901		626721	48435.5		0.077284
H2-0216	570332	62917.5	0.110317		831243	77202.1		0.092875			570332	62917.5								G8-0076	392911	37578.1	0.0956401		782946	58422.2		0.0746185
H2-0217	406689	42418.6	0.104302		696723	57529.7		0.082572			406689	42418.6								G8-0077	301688	29572.2	0.0980226		571365	43772.6		0.0766105
H2-0218	251367	26262.2	0.104478		585965	44286.9		0.075579			251367	26262.2								G8-0078	464084	46558.6	0.100324		817109	64891.6		0.079416
H2-0219	450432	48206.6	0.107023		954972	75648.9		0.079216			450432	48206.6								G8-0079	441751	41416.7	0.0937557		861486	64171.2		0.074489
H2-0220	362097	38719.9	0.106932		920717	68574.7		0.07448			362097	38719.9								G8-0080	533971	54564.5	0.102186		846838	69724.5		0.0823351
H2-0221	532125	56956.6	0.107036		925997	77661.1		0.083868			532125	56956.6								G8-0081	443487	44542.2	0.100436		745537	59673.5		0.0800409
H2-0222	569007	65305.1	0.11477		927802	82728.6		0.089166			569007	65305.1								G8-0082	514317	53954	0.104904		793404	65720.1		0.082833
H3-0191	446744	44406.9	0.099401	0.098011	695689	57136.8	52581.6	0.08213	0.077535		446744	44406.9								G8-0083	416534	43871.3	0.105325		649867	53437.6		0.0822285
H3-0192	312883	29482.1	0.094227		529919	41355.9		0.078042			312883	29482.1								G8-0084	547354	56018.2	0.102344		843199	70235.3		0.0832962
H3-0193	311270	31299.4	0.100554		863211	61848.2		0.071649			311270	31299.4								H1-0160	336465	35974.8	0.10692	0.101962	647977	90235.3	54493.7	0.139257	0.0808591
H3-0194	255195	24182.8	0.094762		578908	42087.7		0.072702			255195	24182.8								H1-0161	319378	33865.1	0.106035		687167	53940.2		0.0784966
H3-0195	340648	32643	0.095826		479980	39860		0.083045			340648	32643								H1-0162	253242	25534.4	0.10083		629082	46756.5		0.074325
H3-0196	276094	24680.8	0.089393		773593	52957.7		0.068457			276094	24680.8								H1-0163	254636	27540.6	0.108157		515099	41270.8		0.0801221
H3-0196	275385	24607.7	0.089358		772704	52875.5		0.068429			275385	24607.7								H1-0164	399149	41123.5	0.103028		812556	64561.7		0.0794551
H3-0197	195565	17143.2	0.08766		811660	52312.2		0.064451			195565	17143.2								H1-0165	318438	33041.1	0.10376		603596	48422.4		0.0802233
H3-0198	119332	10928	0.091576		463880	30556.3		0.065871			119332	10928								H1-0166	342255	33857.3	0.0989241		810463	60696.2		0.0748908
H3-0199	500494	51215.4	0.10233		777287	66347.7		0.085358			500494	51215.4								H1-0167	166684	15779.1	0.0946647		641466	42719.9		0.0665973
H3-0200	328971	31206.7	0.094861		600091	46110.9		0.07684			328971	31206.7								H1-0168	197408	19151.9	0.0970169		506973	36662.2		0.0723159
H3-0201	349278	35970.7	0.102986		533685	45197.5		0.084689			349278	35970.7								H1-0169	358058	37308.8	0.104198		651025	52087.1		0.0800078
H3-0202	489782	53776	0.109796		776522	69052.2		0.088925			489782	53776								H1-0170	348562	36925.6	0.105937		774531	59860.3		0.0772859
H3-0203	548366	60091.8	0.109583		819140	74157.9		0.090531			548366	60091.8								H1-0171	398305	40672.7	0.102115		823653	64798.4		0.078672
H3-0204	92757	8365.77	0.09019		363363	23446.5		0.064527			92757	8365.77								H1-0172	445523	46153.5	0.103594		743561	62374.5		0.0838861
H3-0205	295298	30152.9	0.10211		645422	49169.4		0.076182			295298	30152.9								H1-0173	473210	46089.1	0.0973967		886592	69685.4		0.0785992
H3-0206	511801	55292.4	0.108035		794079	70292.9		0.088521			511801	55292.4								H1-0174	197976	20287	0.102472		495053	36616.1		0.0739639
H3-0207	545985	55439.9	0.101541		840715	71702.6		0.085288			545985	55439.9								H1-0175	268675	25886.8	0.0963498		544795	41212.7		0.075648
H5-0176	314124	34408.6	0.109538	0.104815	634788	51379.1	58705.5	0.080939	0.085481		314124	34408.6								H2-0208	352744	37394.5	0.10601	0.108907	611602	51085.7	56827.7	0.0835277	0.0810071
H5-0177	397609	41806	0.105143		488621	43695.7		0.089427			397609	41806								H2-0209	209059	22341.1	0.106865		443924	34901.8		0.078621
H5-0178	300033	30281.9	0.100928		470165	39035.7		0.083025			300033	30281.9								H2-0210	411629	48243.1	0.117201		676109	60190		0.0890242
H5-0179	166328	17168.5	0.103221		382910	28331.9		0.073991			166328	17168.5								H2-0211	197868	21437.3	0.108342		621854	43891.1		0.070581
H5-0180	494831	49455.9	0.099945		759736	62825.4		0.082694			494831	49455.9								H2-0212	204832	21837.9	0.106614		588492	42483.3		0.0721902
H5-0181	616283	75226.9	0.122065		789529	75811.7		0.096021			616283	75226.9								H2-0213	415626	48486.7	0.11666		627894	57777.4		0.0920177
H5-0182	768012	83039.6	0.108123		1014101	94981.9		0.093661			768012	83039.6								H2-0214	178585	18349.9	0.102752		588615	40480.8		0.068773
H5-0183	658676	70611.3	0.107202		926807	84800.2		0.091497			658676	70611.3								H2-0215	247882	28333.2	0.114301		459630	37972.7		0.0826158
H5-0184	548129	59348.6	0.108275		775080	70891.4		0.091463			548129	59348.6								H2-0216	570332	62917.5	0.110317		831243	77202.1		0.0928755
H5-0185	493298	54366	0.110209		784972	69514.6		0.088557			493298	54366								H2-0217	406689	42418.6	0.104302		696723	57529.7		0.0825719
H5-0186	437489	45823.3	0.104742		862805	68847.5		0.079795			437489	45823.3								H2-0218	251367	26262.2	0.104478		585965	44286.9		0.0755794
H5-0187	419838	38460.1	0.091607		663991	52061.8		0.078407			419838	38460.1								H2-0219	450432	48206.6	0.107023		954972	75648.9		0.0792159
H5-0188	398181	38792	0.097423		596124	48904.8		0.082038			398181	38792								H2-0220	362097	38719.9	0.106932		920717	68574.7		0.0744797
H5-0189	335534	34003.3	0.101341		499815	42457.1		0.084946			335534	34003.3								H2-0221	532125	56956.6	0.107036		925997	77661.1		0.0838676
H5-0190	371148	38028.8	0.102463		548545	47043.1		0.08576			371148	38028.8								H2-0222	569007	65305.1	0.11477		927802	82728.6		0.0891663
H7-0223	344530	33581	0.097469	0.097371	606005	47354.2	44136.2	0.078142	0.076225		344530	33581								H3-0191	446744	44406.9	0.0994012	0.0980105	695689	57136.8	52581.6	0.0821299	0.0775354
H7-0224	338373	33287	0.098374		546657	44037.1		0.080557			338373	33287								H3-0192	312883	29482.1	0.0942273		529919	41355.9		0.0780419
H7-0225	262571	24580.7	0.093615		501110	37609.2		0.075052			262571	24580.7								H3-0193	311270	31299.4	0.100554		863211	61848.2		0.071649
H7-0226	266268	25495.8	0.095752		528845	39744.8		0.075154			266268	25495.8								H3-0194	255195	24182.8	0.0947622		578908	42087.7		0.0727018
H7-0227	360909	36653.1	0.101558		660498	52223.7		0.079067			360909	36653.1								H3-0195	340648	32643	0.095826		479980	39860		0.0830451
H7-0228	294058	27622.3	0.093935		753515	53290.8		0.070723			294058	27622.3								H3-0196	276094	24680.8	0.0893928		773593	52957.7		0.0684568
H7-0229	182115	16493.4	0.090566		508216	34379.2		0.067647			182115	16493.4								H3-0196	275385	24607.7	0.0893576		772704	52875.5		0.0684291
H7-0230	303202	29989.5	0.098909		535321	42012.2		0.07848			303202	29989.5								H3-0197	195565	17143.2	0.0876598		811660	52312.2		0.0644509
H7-0231	290629	28188.5	0.096991		534054	41142.9		0.077039			290629	28188.5								H3-0198	119332	10928	0.0915764		463880	30556.3		0.0658711
H7-0232	278414	26167.4	0.093987		560277	41672.2		0.074378			278414	26167.4								H3-0199	500494	51215.4	0.10233		777287	66347.7		0.085358
H7-0233	276964	26704.1	0.096417		526315	39956.7		0.075918			276964	26704.1								H3-0200	328971	31206.7	0.0948614		600091	46110.9		0.0768399
H7-0234	368278	37925.4	0.10298		603941	49292		0.081617			368278	37925.4								H3-0201	349278	35970.7	0.102986		533685	45197.5		0.0846894
H7-0235	382379	38631.8	0.10103		683464	54243.1		0.079365			382379	38631.8								H3-0202	489782	53776	0.109796		776522	69052.2		0.0889249
H7-0236	239642	24350.6	0.101612		553299	40948.9		0.074009			239642	24350.6								H3-0203	548366	60091.8	0.109583		819140	74157.9		0.0905314
H8-0237	436847	50650.4	0.115945	0.108656	662767	60069	50131.1	0.090634	0.080512		436847	50650.4								H3-0204	92757	8365.77	0.0901902		363363	23446.5		0.0645265
H8-0238	449559	54676.9	0.121623		644524	61528		0.095463			449559	54676.9								H3-0205	295298	30152.9	0.10211		645422	49169.4		0.0761818
H8-0239	349214	40036.9	0.114649		645441	54835.7		0.084959			349214	40036.9								H3-0206	511801	55292.4	0.108035		794079	70292.9		0.0885212
H8-0240	554488	64141.8	0.115678		929448	79367.8		0.085392			554488	64141.8								H3-0207	545985	55439.9	0.101541		840715	71702.6		0.0852876
H8-0241	168652	16947.8	0.10049		472349	33219.1		0.070327			168652	16947.8								H5-0176	314124	34408.6	0.109538	0.104815	634788	51379.1	58705.5	0.0809391	0.0854814
H8-0242	184796	20324.5	0.109984		464576	35046.2		0.075437			184796	20324.5								H5-0177	397609	41806	0.105143		488621	43695.7		0.0894267
H8-0243	272623	26793.8	0.098282		726996	51831.1		0.071295			272623	26793.8								H5-0178	300033	30281.9	0.100928		470165	39035.7		0.0830255
H8-0244	183892	18061.2	0.098216		636183	42973		0.067548			183892	18061.2								H5-0179	166328	17168.5	0.103221		382910	28331.9		0.0739911
H8-0245	224709	23237.4	0.103411		598605	43652		0.072923			224709	23237.4								H5-0180	494831	49455.9	0.099945		759736	62825.4		0.0826937
H8-0246	300200	32667	0.108817		515209	42713.9		0.082906			300200	32667								H5-0181	616283	75226.9	0.122065		789529	75811.7		0.0960215
H8-0247	368171	39807.2	0.108122		520617	46206.5		0.088753			368171	39807.2								H5-0182	768012	83039.6	0.108123		1014101	94981.9		0.0936612
W1-0053	114686	12089.1	0.10541	0.104098	318324	26206.5	24224	0.082326	0.068241		114686	12089.1								H5-0183	658676	70611.3	0.107202		926807	84800.2		0.0914972
W1-0054	134149	14619.1	0.108977		333156	24552.9		0.073698			134149	14619.1								H5-0184	548129	59348.6	0.108275		775080	70891.4		0.0914633
W1-0055	184605	19277.4	0.104425		430788	31702.4		0.073592			184605	19277.4								H5-0185	493298	54366	0.110209		784972	69514.6		0.0885568
W1-0056	83410	8733.49	0.104706		477428	30463.7		0.063808			83410	8733.49								H5-0186	437489	45823.3	0.104742		862805	68847.5		0.079795
W1-0057	24289	2418.63	0.099577		143237	8534.26		0.059581			24289	2418.63								H5-0187	419838	38460.1	0.0916071		663991	52061.8		0.0784073
W1-0058	84285	8326.97	0.098795		449333	28735.7		0.063952			84285	8326.97								H5-0188	398181	38792	0.0974229		596124	48904.8		0.0820379
W1-0059	53207	5246.61	0.098607		269797	16944.9		0.062806			53207	5246.61								H5-0189	335534	34003.3	0.101341		499815	42457.1		0.0849455
W1-0060	87687	9342.53	0.106544		329363	22101.1		0.067103			87687	9342.53								H5-0190	371148	38028.8	0.102463		548545	47043.1		0.0857598
W1-0061	86464	9247.41	0.106951		308835	20980.1		0.067933			86464	9247.41								H7-0223	344530	33581	0.0974691	0.0973712	606005	47354.2	44136.2	0.0781415	0.0762248
W1-0062	62451	6343.7	0.101579		233913	15414.5		0.065898			62451	6343.7								H7-0224	338373	33287	0.0983736		546657	44037.1		0.080557
W1-0063	151622	15759	0.103936		478984	33264		0.069447			151622	15759								H7-0225	262571	24580.7	0.0936154		501110	37609.2		0.0750517
W1-0064	105975	11914.5	0.112427		334705	23410.6		0.069944			105975	11914.5								H7-0226	266268	25495.8	0.0957525		528845	39744.8		0.0751539
W1-0065	109874	11306.8	0.102907		465593	30332.5		0.065148			109874	11306.8								H7-0227	360909	36653.1	0.101558		660498	52223.7		0.0790671
W1-0066	116310	12218.5	0.105051		374768	26003		0.069384			116310	12218.5								H7-0228	294058	27622.3	0.093935		753515	53290.8		0.070723
W1-0067	93187	9471.47	0.101639		296632	20387.1		0.068729			93187	9471.47								H7-0229	182115	16493.4	0.0905657		508216	34379.2		0.0676467
W1-0068	124011	12902	0.104039		416782	28549.9		0.068501			124011	12902								H7-0230	303202	29989.5	0.0989094		535321	42012.2		0.0784804
W2-0005	116854	12225.8	0.104624	0.105959	502078	32987.6	35871	0.065702	0.068375		116854	12225.8								H7-0231	290629	28188.5	0.0969914		534054	41142.9		0.0770389
W2-0006	156266	16781.3	0.107389		438398	31857.6		0.072668			156266	16781.3								H7-0232	278414	26167.4	0.0939874		560277	41672.2		0.0743778
W2-0007	121505	12160.8	0.100084		421257	28341.9		0.067279			121505	12160.8								H7-0233	276964	26704.1	0.0964172		526315	39956.7		0.0759178
W2-0008	198435	21134.5	0.106506		441433	33964.2		0.076941			198435	21134.5								H7-0234	368278	37925.4	0.10298		603941	49292		0.0816173
W2-0009	136625	14503.5	0.106156		323737	24496.8		0.075669			136625	14503.5								H7-0235	382379	38631.8	0.10103		683464	54243.1		0.0793649
W2-0010	297925	32664.5	0.10964		764667	57048.4		0.074606			297925	32664.5								H7-0236	239642	24350.6	0.101612		553299	40948.9		0.0740087
W2-0011	241104	27034.7	0.112129		672093	49615.4		0.073822			241104	27034.7								H8-0237	436847	50650.4	0.115945	0.108656	662767	60069	50131.1	0.0906337	0.0805125
W2-0012	318832	33744.9	0.105839		643601	49424.9		0.076794			318832	33744.9								H8-0238	449559	54676.9	0.121623		644524	61528		0.0954627
W2-0013	556392	60351.9	0.10847		947409	80978.1		0.085473			556392	60351.9								H8-0239	349214	40036.9	0.114649		645441	54835.7		0.0849585
W2-0014	105752	10919.4	0.103255		589285	36583		0.06208			105752	10919.4								H8-0240	554488	64141.8	0.115678		929448	79367.8		0.0853924
W2-0015	60469	6550.38	0.108326		383235	22960.5		0.059912			60469	6550.38								H8-0241	168652	16947.8	0.10049		472349	33219.1		0.0703274
W2-0016	68476	7389.25	0.10791		525798	30955.5		0.058873			68476	7389.25								H8-0242	184796	20324.5	0.109984		464576	35046.2		0.075437
W2-0017	36515	3851.55	0.105478		304031	16984.5		0.055864			36515	3851.55								H8-0243	272623	26793.8	0.0982815		726996	51831.1		0.0712949
W2-0018	84660	8947.62	0.105689		465633	29603.3		0.063577			84660	8947.62								H8-0244	183892	18061.2	0.0982164		636183	42973		0.0675481
W2-0019	106903	10805.5	0.101078		519414	32681.8		0.062921			106903	10805.5								H8-0245	224709	23237.4	0.103411		598605	43652		0.0729229
W2-0020	48358	4970.03	0.102776		249987	15452.4		0.061813			48358	4970.03								H8-0246	300200	32667	0.108817		515209	42713.9		0.0829059
W3-0021	41820	4029.63	0.096357	0.09815	435985	25323.9	21725.5	0.058084	0.0604		41820	4029.63								H8-0247	368171	39807.2	0.108122		520617	46206.5		0.0887533
W3-0022	31952	3096.12	0.096899		315332	17863.2		0.056649			31952	3096.12								W1-0053	114686	12089.1	0.10541	0.104098	318324	26206.5	24223.9	0.0823265	0.0682406
W3-0023	42210	4017.89	0.095188		314623	18758.5		0.059622			42210	4017.89								W1-0054	134149	14619.1	0.108977		333156	24552.9		0.073698
W3-0024	34857	3278.55	0.094057		210690	12945.7		0.061444			34857	3278.55								W1-0055	184605	19277.4	0.104425		430788	31702.4		0.0735916
W3-0025	50191	4959.39	0.09881		336308	20484.5		0.06091			50191	4959.39								W1-0056	83410	8733.49	0.104706		477428	30463.7		0.063808
W3-0026	77610	7039.67	0.090706		574923	34182		0.059455			77610	7039.67								W1-0057	24289	2418.63	0.0995773		143237	8534.26		0.0595814
W3-0027	33379	3189.62	0.095558		313485	18164.4		0.057943			33379	3189.62								W1-0058	84285	8326.97	0.0987954		449333	28735.7		0.0639519
W3-0028	46439	4397.62	0.094697		313273	18749.7		0.059851			46439	4397.62								W1-0059	53207	5246.61	0.0986075		269797	16944.9		0.062806
W3-0029	48580	4793.31	0.098668		355970	21387.1		0.060081			48580	4793.31								W1-0060	87687	9342.53	0.106544		329363	22101.1		0.0671026
W3-0030	33665	3312.59	0.098399		284454	16861.1		0.059275			33665	3312.59								W1-0061	86464	9247.41	0.106951		308835	20980.1		0.0679331
W3-0031	33525	3441.85	0.102665		484864	27822.3		0.057382			33525	3441.85								W1-0062	62451	6343.7	0.101579		233913	15414.5		0.0658983
W3-0032	77410	7530.81	0.097285		572760	34610.2		0.060427			77410	7530.81								W1-0063	151622	15759	0.103936		478984	33264		0.0694469
W3-0033	55356	5453.78	0.098522		332447	20454.4		0.061527			55356	5453.78								W1-0064	105975	11914.5	0.112427		334705	23410.6		0.069944
W3-0034	50016	5373.24	0.10743		267684	17062.8		0.063742			50016	5373.24								W1-0065	109874	11306.8	0.102907		465593	30332.5		0.0651481
W3-0035	42202	3961.11	0.093861		296675	17882.6		0.060277			42202	3961.11								W1-0066	116310	12218.5	0.105051		374768	26003		0.0693842
W3-0036	101658	10120.4	0.099553		418486	27842.3		0.066531			101658	10120.4								W1-0067	93187	9471.47	0.101639		296632	20387.1		0.0687287
W3-0037	55369	6085.21	0.109903		297793	18938.3		0.063596			55369	6085.21								W1-0068	124011	12902	0.104039		416782	28549.9		0.0685008
W4-0143	275166	27803.4	0.101042	0.100238	569054	43407.2	50836.4	0.07628	0.076854		275166	27803.4								W2-0005	116854	12225.8	0.104624	0.105959	502078	32987.6	35871	0.065702	0.0683747
W4-0143	274927	27782.5	0.101054		568660	43376.8		0.076279			274927	27782.5								W2-0006	156266	16781.3	0.107389		438398	31857.6		0.0726682
W4-0144	439323	43092	0.098087		744963	60501.1		0.081214			439323	43092								W2-0007	121505	12160.8	0.100084		421257	28341.9		0.0672794
W4-0145	279401	26986.3	0.096586		669974	48037.8		0.071701			279401	26986.3								W2-0008	198435	21134.5	0.106506		441433	33964.2		0.0769408
W4-0146	315956	31410.9	0.099415		677344	51700.3		0.076328			315956	31410.9								W2-0009	136625	14503.5	0.106156		323737	24496.8		0.0756687
W4-0147	390391	40013.1	0.102495		824496	64200.2		0.077866			390391	40013.1								W2-0010	297925	32664.5	0.10964		764667	57048.4		0.0746056
W4-0148	395698	39054.3	0.098697		651092	53458.6		0.082106			395698	39054.3								W2-0011	241104	27034.7	0.112129		672093	49615.4		0.0738222
W4-0149	354008	34324.4	0.096959		622997	49215.2		0.078997			354008	34324.4								W2-0012	318832	33744.9	0.105839		643601	49424.9		0.0767943
W4-0150	393223	40340.3	0.102589		909988	68317.5		0.075075			393223	40340.3								W2-0013	556392	60351.9	0.10847		947409	80978.1		0.0854732
W4-0151	538112	53343.3	0.099131		919433	74372.9		0.08089			538112	53343.3								W2-0014	105752	10919.4	0.103255		589285	36583		0.0620803
W4-0152	323502	31023.8	0.0959		591195	46215.8		0.078173			323502	31023.8								W2-0015	60469	6550.38	0.108326		383235	22960.5		0.0599123
W4-0153	318376	32348.4	0.101604		650511	50496.6		0.077626			318376	32348.4								W2-0016	68476	7389.25	0.10791		525798	30955.5		0.0588735
W4-0154	299441	30275.6	0.101107		648646	49115.7		0.07572			299441	30275.6								W2-0017	36515	3851.55	0.105478		304031	16984.5		0.0558642
W4-0155	266491	26116.2	0.098		634541	46721.8		0.073631			266491	26116.2								W2-0018	84660	8947.62	0.105689		465633	29603.3		0.0635765
W4-0156	86342	8029.64	0.092998		249977	17457.1		0.069835			86342	8029.64								W2-0019	106903	10805.5	0.101078		519414	32681.8		0.0629206
W4-0157	474160	50245.9	0.105968		695053	62733.4		0.090257			474160	50245.9								W2-0020	48358	4970.03	0.102776		249987	15452.4		0.0618129
W4-0158	353399	36074.8	0.10208		689167	54272.5		0.078751			353399	36074.8								W3-0021	41820	4029.63	0.0963565	0.0981505	435985	25323.9	21725.5	0.0580842	0.0603998
W4-0159	72904	8060.37	0.110561		502055	31454.4		0.062651			72904	8060.37								W3-0022	31952	3096.12	0.096899		315332	17863.2		0.0566489
W5-0038	190876	20286.2	0.106279	0.103022	429404	32811.9	29304.2	0.076413	0.07042		190876	20286.2								W3-0023	42210	4017.89	0.0951882		314623	18758.5		0.0596221
W5-0039	263903	26961.4	0.102164		795800	56086.6		0.070478			263903	26961.4								W3-0024	34857	3278.55	0.0940572		210690	12945.7		0.0614442
W5-0040	72421	7157.08	0.098826		255439	16779.9		0.06569			72421	7157.08								W3-0025	50191	4959.39	0.0988102		336308	20484.5		0.06091
W5-0041	367616	39067.3	0.106272		671284	53856.8		0.08023			367616	39067.3								W3-0026	77610	7039.67	0.0907058		574923	34182		0.059455
W5-0042	36870	3730.9	0.101191		239969	14249.8		0.059382			36870	3730.9								W3-0027	33379	3189.62	0.0955578		313485	18164.4		0.0579434
W5-0043	138259	14133	0.102221		347046	24800.6		0.071462			138259	14133								W3-0028	46439	4397.62	0.0946968		313273	18749.7		0.0598511
W5-0044	142093	14530.8	0.102263		299309	23000.1		0.076844			142093	14530.8								W3-0029	48580	4793.31	0.0986684		355970	21387.1		0.0600812
W5-0045	193257	20540.7	0.106287		463497	34492.1		0.074417			193257	20540.7								W3-0030	33665	3312.59	0.0983986		284454	16861.1		0.0592752
W5-0046	90753	9203.93	0.101417		356463	23316.8		0.065412			90753	9203.93								W3-0031	33525	3441.85	0.102665		484864	27822.3		0.0573817
W5-0047	95368	10456.7	0.109646		258653	18623.1		0.072			95368	10456.7								W3-0032	77410	7530.81	0.0972848		572760	34610.2		0.0604271
W5-0048	172097	17968.9	0.104412		536661	37102.8		0.069136			172097	17968.9								W3-0033	55356	5453.78	0.098522		332447	20454.4		0.0615268
W5-0049	131335	13339.9	0.101572		410455	28186.5		0.068671			131335	13339.9								W3-0034	50016	5373.24	0.10743		267684	17062.8		0.0637422
W5-0050	80997	7890.23	0.097414		278895	18572.7		0.066594			80997	7890.23								W3-0035	42202	3961.11	0.0938608		296675	17882.6		0.0602766
W5-0051	135453	13862.2	0.102339		410417	28378.3		0.069145			135453	13862.2								W3-0036	101658	10120.4	0.0995533		418486	27842.3		0.0665311
W5-0052																				W3-0037	55369	6085.21	0.109903		297793	18938.3		0.0635955
																				W4-0143	275166	27803.4	0.101042	0.100238	569054	43407.2	50836.4	0.0762795	0.0768545
																				W4-0143	274927	27782.5	0.101054		568660	43376.8		0.076279
																				W4-0144	439323	43092	0.0980872		744963	60501.1		0.0812136
																				W4-0145	279401	26986.3	0.0965864		669974	48037.8		0.0717009
																				W4-0146	315956	31410.9	0.0994155		677344	51700.3		0.076328
																				W4-0147	390391	40013.1	0.102495		824496	64200.2		0.077866
																				W4-0148	395698	39054.3	0.0986973		651092	53458.6		0.082106
																				W4-0149	354008	34324.4	0.0969593		622997	49215.2		0.0789975
																				W4-0150	393223	40340.3	0.102589		909988	68317.5		0.0750752
																				W4-0151	538112	53343.3	0.0991306		919433	74372.9		0.0808899
																				W4-0152	323502	31023.8	0.0958999		591195	46215.8		0.0781734
																				W4-0153	318376	32348.4	0.101604		650511	50496.6		0.0776261
																				W4-0154	299441	30275.6	0.101107		648646	49115.7		0.0757203
																				W4-0155	266491	26116.2	0.0980003		634541	46721.8		0.0736309
																				W4-0156	86342	8029.64	0.092998		249977	17457.1		0.0698347
																				W4-0157	474160	50245.9	0.105968		695053	62733.4		0.0902571
																				W4-0158	353399	36074.8	0.10208		689167	54272.5		0.0787509
																				W4-0159	72904	8060.37	0.110561		502055	31454.4		0.0626513
																				W5-0038	190876	20286.2	0.106279	0.103022	429404	32811.9	29304.2	0.0764127	0.0704196
																				W5-0039	263903	26961.4	0.102164		795800	56086.6		0.0704783
																				W5-0040	72421	7157.08	0.098826		255439	16779.9		0.0656904
																				W5-0041	367616	39067.3	0.106272		671284	53856.8		0.0802295
																				W5-0042	36870	3730.9	0.101191		239969	14249.8		0.0593819
																				W5-0043	138259	14133	0.102221		347046	24800.6		0.071462
																				W5-0044	142093	14530.8	0.102263		299309	23000.1		0.0768441
																				W5-0045	193257	20540.7	0.106287		463497	34492.1		0.0744172
																				W5-0046	90753	9203.93	0.101417		356463	23316.8		0.0654116
																				W5-0047	95368	10456.7	0.109646		258653	18623.1		0.0720004
																				W5-0048	172097	17968.9	0.104412		536661	37102.8		0.0691364
																				W5-0049	131335	13339.9	0.101572		410455	28186.5		0.0686713
																				W5-0050	80997	7890.23	0.0974139		278895	18572.7		0.0665937
																				W5-0051	135453	13862.2	0.102339		410417	28378.3		0.069145
																				W5-0052

## Sheet: WB3组
细胞72h	LC3							bclin1
	CON	ANG-II	CSM	ANG-II+CQ
	0.515945	0.828236	0.674948	1.25047
	0.510784	0.525107	0.507517	1.08121			ga
	0.328132	0.909252	0.461683	1.18117
	0.394916	0.954339	0.487013	0.759081
c，m，gc，3ma，rp，c，m，gc，cq							ga
组织	LC3					P62				SMA				FN
							P62因有文献报道WB结果不可信			WKY	SHR	CSM		对照，模型，蝉花	重复3次
							未进行WB检测			0.663805	1.04933	0.659764
										0.252135	0.997581	0.395329
										0.333624	0.763413	0.553763
										0.606399	1.13625	0.922011
后面非本课题									后面两组的上样顺序反了						平行GA
GA										GA
损伤相关	SCR14				scr28				β-MG
	WKY	SHR	CSM		WKY	SHR	CSM			WKY			SHR			CSM
	63.2728	37.4263	47.1525		52.1963	23.6044	38.8085		14	1.25	0.14	6	2.67	0.39	6	1.58	0.18	6
	90.0091	40.7985	30.3888		53.9677	56.4955	48.5115		28	1.25	0.14	6	2.67	0.39	6	1.58	0.18	6
	36.4627	55.6461	52.6624		40.7645	63.2932	62.4074
	40.0533	70.7381	26.3383		36.483	32.6801	34.5167
	53.3302	52.0262	36.1107			35.5858	32.211
		32.5853	53.5107			68.4377	45.3638
		31.3312	38.0843
		28.7423	19.6453
dongwu	KIM-114				kim28				ACR
	WKY	SHR	CSM		WKY	SHR	CSM			WKY			SHR			CSM
	3.57984	5.06468	3.88247		4.0402	12.891	3.74901		14	17.5	1.9	8	66.9	7.2	8	31.5	4	8
	1.45229	6.41527	2.94219		0.80076	14.5744	3.60342		28	22.5	3.1	6	70.2	8.6	6	35.2	4.1	6
	1.08103	4.31764	4.79243		5.35053	8.00002	8.48078
	1.44137	2.48592	3.80823		0.682466	6.4076	2.62067
	4.36778	4.07285	2.69953		5.15034	5.14124	3.13024
	4.59076	4.7397	4.93651		6.87016	11.0332
	2.43504	4.65529	1.57726
	0.742523	2.89953	3.57157

## Sheet: 细胞lc3
72h-LC3-1统计				72h-LC3-2统计									M1	3		M2	3		M3	1			48hLC3统计																	C-1	3	C-2	0	0.62	C-3		0.625
c-1		0	0.383562	c-1	3		0.287234		4.53333	1.7	0.8			2			2			1			c-1	5	2.06667	c-1	5	1.52174	M-15	5	2.29231		C	5	1.93103	M	10	2.96667			0		0			3
		0			0				M	gc	c			0			3			0				4			3			4				4			4				3		0			0
		0			0				16	4	4			0			5			0				6			5			5				6			3				0		3			3
		0			0				3	3	5			0			0			0				3			4			6				3			6				0		0			0
		0			0				8	0	0		2	6		2	9		2	4				0			2			0				0			3					2	3			0
2		4		2	1				7	0	0			3			2			0			2	2		2	3		16	4				3			7			2	2		0			3
		5			0				5	0	0			6			1			1				3			4			4				4			2				0		2			0
		0			0				3	3	0			3			3			0				0			3			5				3			6				3		0			2
		0			0				7	4	0			1			3			15				3			1			2				1			1				0		1			0
		0			0				1	0	0		3	0		3	6		3	10				0			2			0				2			2				4	3	1			1
3		5		3	0				1	0	0			0			2			11			3	3		3	3		17	1				3			4			3	0		3			0
		0			0				1	0	0			0			1			2				2			0			0				2			4				0		0			0
		0			0				6	4	5			0			4			4				0			0			2				0			4				0		0			0
		0			0				6	1	0			0			0			4				0			0			3				0			5				0		0			0
		4			0				8	3	0		4	4		4	2		4	0				0			2			0				0			2				0	4	2			0
4		0		4	0				12	1	0			3			5			0			4	5		4	2		18	3				2			3			4	2		2			2
		0			0				5	6	0			1			1			0				0			2			0				2			0				1		1			1
		0			0				0	2	3			1			3			0				7			0			0				0			0				2		0			0
		0			0				0	0	2			1			3			0				3			0			2				0			2				0		0			0
		0			0				0	0	0		5	7		5	6		5	2				4			5			1				5			1				0	5	0			0
5		5		5	3				4	0	0			2			3			2			5	1		5	2		19	5				1			2			5	0		0			0
		0			2				3	0	0			0			10			0				2			2			4				2			1				0		0			0
		0			0				12	1	5			0			0			0				0			0			2				0			3				0		0			0
		0			0				3	4	0			0			5			0				0			0			6				0			1				0		0			0
		0			0				1	1	0		6	2		6	7		6	0				2			1			2				2			0				0	6	1		m		1.91667
6		0		6	0				5	2	0			1			3			0			6	3		6	1		20	2				1			2			6	1		0			5
		0			0				0	0	0			0			2			0				2			3			1				3			2				3		0			4
		0			0				10	4	0			0			1			0				1			1			3				1			3				3		0			3
		0			0				3	2	0			0			0			0				0			1			1				1			4				0		0			2
		0			0				6	4	0		7	0		7	3		7	3				0		7	1			0							2				0	7	1			2			AVERGE
7		5		7	0				0	2	0			0			3			1			7	7			0		21	4										7	2		6			2			sd
		0			0				0	0	0			0			4			0				3			0			2											0		0			2
		0			0									0			1			0				5			3			0											0		0			1
		0			0									0			0			0				0			4			0											0		0			1
		0			0								8	11		8	0		8	2				1		8	1			0											0	8	3			0
8		0		8	0									8			0			2			8	4			3		22	2										8	4		0			4
		0			0									3			0			3				3			0			2											1		0			6
		0			0									2			4			7				0			0			3											3		0			3
		0			0									4			5			5				0			1			4											0		0			0
		0			0								9	1		9	4							2		9	1			2											0	9	2			2
9		0		9	0									2			3						9	2			3		23	3										9	3		0			1
		0			0									1			2							2			2			2											0		0			0
		0			0									0			1							3			0			4											0		0			3
		0			0									0			0							3			0			4											1		0			2
		0			0								10	2		10	2							1		10	2			3											0	10	0			0
		0		10	0									4			2						10	0			3		24	4										10	1		0			2
10		0			0									3			1							0			1			3											2		0			0
		0			0									4			0							3			1			1											3		0			0
		0			0									2			0							8			0			0											5		0			1
		0			0																			5		11	1			0											2	M-1	0
		0		11	0									1.86			2.6			2			11	5			2		25	4										M-1	5		0
		0			0									2.6										4			0			1											4		0
11		0			0									2										1			0			2											3		0
		0			0									2.15333										3			0			3											2		0
		0			0									0.320971										2		12	4			2											2	2	2
		0		12	5																		12	1			2		26	4										2	3		2
		0			7																			4			1			0											0		1
		0			6																			0			0			0											0		1
12		0			0																			0			0			1											0		0
		0			0																			0		13	1			0											0	3	0
		0		13	0																		13	1			0		27	4										3	4		0
		0			0																			5			0			4											6		0
		0			0																			0			1			3											3		0
13		0			0																			0			3			3											0		0
		0			0																			0		14	3			2											2	4	4
		0		14	0																		14	7			2													4	2		1
		0			0																			2			0														0		0
		0			0																			0			1														0		3
14		0			0																			0			1														0		2
		0			0																			0																	0	5	2
		0		15	0																		15	1																5	0		2
		0			0																			4																	2		1
		0			0																			2																	0		0
m-1		10	6.58462		0																			0																	0		0
		18		16	0																			0																	1	6	3
		16			0																		M-1	10	2.55															6	2		3
		0			0																			4																	1		0
		3			0																			3																	0		0
2		7			0																			6																	0		1
		14		17	0																			3																	0	7	0
		4			0																			0																7	1		0
		7			0																		2	1																	3		0
		0			0																			3																	0		3
3		16			0																			4																	0		0
		12		18	0																			2																	0	8	2
		11			0																			0																8	0		2
		6			0																		3	7								3									0		2
		13			0																			2								2									0		1
4		7			0																			6								0									0		2
		15		19	0																			1								1									0	9	0
		0			0																			2																9	3		0
		0			0																		4	3																	3		1
		0			0																			3																	4		2
5		6			0																			2																	4		0
		0		M-1	0		2.22																	0																	0	10	2
		0			0																			1																10	2		3
		0			0																		5	4																	2		2
		6			0																			3																	3		1
6		8			0																			2																	1		3
		1		2	8																			0																	3
		8			5																			1
		0			7																		6	2
		0			4																			1
7		16			9																			0
		3		3	0																			0
		8			0																			0
		7			0																		7	4
		5			0																			4
8		10			0																			6
		4		4	3																			0
		3			7																			0
		3			1																		8	3
		4			1																			2
9		6			1																			1
		6		5	0																			2
		8			0																			5
		12			0																		9	3
		5			0																			2
10		7			0																			5
		9		6	6																			2
		16			5																			1
		12			9																		10	5
		4			3																			2
11		11			0																			2
		9		7	0																			1
		13			0																			3
		7			0																		11	3
		8			4																			2
12		8			3																			1
		6		8	0																			3
		4			0																			1
		5			0																		12	4
		0			0																			3
13		12			0																			4
		3		9	3																			3
		1			3																			2
		5			8																		13	6
		0			11																			3
gc-1		0	2.03077		6																			3
		0		10	10																			0
		0			3																			1
		0			6																		14	6
		0			0																			5
2		4			0																			1
		2		11	3																			2
		4			10																			0
		2			11																		15	4
		0			4																			3
3		6			0																			2
		13		12	10																			0
		0			3																			0
		5			6																		16	6
		3			4																			7
4		4			1																			0
		0		13	2																			0
		0			1
		0			0
		0			0
5		0			0
		3		14	3
		4			4
		2			0
		0			0
6		4			5
		5		15	2
		0			4
		3			3
		0			6
7		4			5
		3		16	0
		0			0
		0			0
		0			0
8		0			0
		0		17	0
		0			0
		0			0
		0			0
9		4			0
		0		18	4
		3			3
		0			2
		0			0
10		4			0
		3		19	0
		0			0
		0			0
		1			0
11		1			0
		0		20	0
		0			0
		0			0
		0			0
12		10			0
		3		GC-1	1		1.92
		15			4
		8			1
		0			2
13		6			0
		0		2	5
		0			1
		3			0
		0			0
					1
				3	2
					1
					1
					4
					0
				4	3
					4
					0
					0
					0
				5	0
					0
					3
					2
					0
				6	4
					1
					3
					1
					6
				7	3
					4
					5
					0
					0
				8	4
					1
					0
					0
					0
				9	0
					0
					0
					0
					0
				10	0
					0
					0
					0
					0
				11	2
					0
					0
					0
					0
				12	11
					1
					14
					0
					0
				13	14
					12
					11
					0
					0
				14	0
					0
					0
					0
					0
				15	3
					0
					0
					0
					0
				16	0
					0
					0
					0
					0
				17	10
					8
					7
					10
					0
				18	5
					0
					0
					6
					3
				19	0
					0
					0
					0
					0
				20	0
					0
					8
					0
					0
[truncated: 2 more columns]

## Sheet: IHC
WKY	SHR	c.c	RES	lc3 ihc rat	iod	WKY	SHR	c.c	RES
2756		31861	88540			7652	129370	44032	52118
6836	70579	6681	75529			1732	129792	48149	54011
343	77034	27146	67306			5529	115837	10029	29846
616	46026	22317	80239			4353	74559	13837	48676
440	62021	17318	24157			6239	102858	19625	14355
6139	66583	36682	41959			6380	125118	19305	13807
10963	67284	31800	27527			8640	79852	34136	22124
3280	49606	29481	92575			9068	136406	14758	31685
265	63754	7181	62991				119030	15860
5211	56047	15540	69576				108098
7644	127823	46642	31222				76904
6231	58071	39322	18538
34	64892	31381
25	51272	23292	67547
13002	92610	25332	106897
577	55403	19344	82425
498	91775		63366
4866	103712	94723	45126
4590	103307	85914	73454
742	105555	101662
8557	49166	73567	81084
11334	72113	127238	76466
6591	45078	72183	82775
5395	57829	38845
4332	40221	73676	86645
1697	39731	73492	49266
330	64975	72786	56298
759	40298	38668	91169
545	75190	117050	91668
1387			102383
1119	60799	48949	104090
998	49876	33056	104494
39641	93716	80690	99284
41060	88540	53306	79392
11572	75529	58412	67423
11228	67306	36183	81172
16232	80239	35722	85556
9855	24157	36093	70424
22780	41959	37314	52799
7713	92575	23623	58349
21743	62991	42597	103712
41677	69576	25982	90285
29789	67547	36957	67236
53354	106897	44172	55561
21192	82425	52878	66603
	63366	71363	84849
6176	45126	82157	70172
9055	73454	39982	85428
4152	101897	72089	92160
2783	81084	75168	97458
2045	76466	72235	5433
11039	82775	70299	3599
4316	107463		4775
5354	86645	79911	1653
9440	122117	70920	1557
8472	91668	68551	151
7128	102383	62109	1840
2116	104090	86179	412
4277	104494	70976	3713
4731	99284	50172	1949
11101
1621
2825
949
8653
10544

## Sheet: WB 4group
动物belin-1					GA	1	2	3	pingjun	fangcah						细胞belin-1					ga	1	2	3	pingjun	fangcah
WKY	5	20106.3	14204.8	13503.6	30055.5	0.668972	0.47262	0.449288	0.530293	0.098522						WKY	1	13161.6	15227.9	11344.7	33281.1	0.395467	0.457553	0.340877	0.397966	0.0476657
SHR	6	38659.1	32813.9	29318.6	26052	1.48392	1.25956	1.12539	1.28962	0.147906						SHR	2	16159.4	17073.2	17713.5	30421.9	0.531176	0.561212	0.582262	0.558217	0.0209631
C.C	7	30854.2	23402.7	17448.6	31732	0.972338	0.737513	0.549876	0.753242	0.172828						C.C	3	13211.1	15857.6	15653.9	35503.5	0.372106	0.446648	0.440911	0.419888	0.0338683
RES	8	31933.2	26825.4	16564.4	31995.7	0.998047	0.838408	0.517707	0.78472	0.199739						RES	4	13628.4	15703.2	16963.6	35233.7	0.386801	0.445687	0.48146	0.437982	0.0390265
动物FN																细胞FN
WKY	1	11370.5	5846.74	21685.6	41395.7	0.274679	0.14124	0.523862	0.313261	0.158569						WKY	1	26217.9	30340.4	27522.9	38255.2	0.685342	0.793105	0.719457	0.732635	0.0449702
SHR	2	24785.7	16923.7	26360	34584	0.716681	0.489351	0.762203	0.656078	0.11935						SHR	2	35949.2	37890.5	41492.6	32066	1.1211	1.18164	1.29398	1.19891	0.0716247
C.C	3	16930.8	16415.2	16415.2	45598.7	0.3713	0.359994	0.359994	0.363763	0.00532989						C.C	3	26712.6	21971.7	31302.3	40202.5	0.664452	0.546527	0.778616	0.663198	0.0947543
RES	4	19087.4	16236.9	16236.9	37683.5	0.506517	0.430875	0.430875	0.456089	0.0356583						RES	4	24018.2	23451.9	25757.1	33680.1	0.713128	0.696313	0.764758	0.724733	0.0291224
动物lc-3						lc32			1	2	3	pingjun	fangc			细胞lc-3					2ga				1	2	3	pingjun	fangcah
WKY	1	12637.2	12935.1	14591.3		12125.3	13139.6	17337.9	1.04222	0.984435	0.841582	0.956078	0.0843277			WKY	1	22339.4	22095.2	16046.3	30293.6	45030.2	24736.4	25624	0.496097	0.893226	0.62622	0.671848	0.165307
SHR	2	26187.3	17367.1	24018.4		15125.2	12421.5	17881.7	1.73137	1.39815	1.34319	1.4909	0.171512			SHR	2	23437.2	46805.7	22659.1	40411.3	23937.5	34854.9	19464.5	0.979101	1.34287	1.16412	1.16203	0.148517
C.C	3	16235.1	13244	11068.9		14190.5	13553.5	16071.4	1.14408	0.97716	0.688732	0.936657	0.188087			C.C	3	18657.7	19547.3	23490.4	23566.7	28408.9	20989.3	30105.1	0.656754	0.931297	0.780281	0.789444	0.112269
RES	4	16965.6	13823.4	12878.2		14562.8	14572	17090.1	1.16499	0.948629	0.75355	0.955724	0.168046			RES	4	18405.3	27633.5	37713.5	20834.5	24752.2	31017.5	42604.3	0.743581	0.8909	0.885204	0.839895	0.0681442
动物sma						1	2	3	pingjun	fangc						动物sma						1	2	3	pingjun	fangcah
WKY	1	20536.3	24005.7	16298.2	18534.7	1.10799	1.29518	0.879333	1.09417	0.170049						WKY	1	10981.3	21667.2	20130.6	33909.2	0.323844	0.638977	0.593662	0.518827	0.13911
SHR	2	28418.8	30550.2	30207.6	16811.5	1.69044	1.81722	1.79684	1.76816	0.0555888						SHR	2	30588.6	46032	31465.4	30186.8	1.01331	1.52491	1.04236	1.19353	0.234621
C.C	3	20397.8	19559.7	18771.8	13230.5	1.54173	1.47838	1.41883	1.47964	0.0501817						C.C	3	20428.6	30585.8	31164.2	36931.7	0.553146	0.82817	0.843832	0.741716	0.133492
RES	4	19150.9	17115.8	16096.5	19324.2	0.991029	0.885714	0.832969	0.903237	0.0657066						RES	4	13841	26581	26646.5	37529	0.368808	0.708279	0.710022	0.595703	0.160441
动物tgf															wes	动物tgf
WKY	1	14463.5	17139.2	26372.7	14681.3	0.985159	1.16741	1.79634	1.3163	0.347497						WKY	1	6202.14	9951.14	11172.1	14174.6	0.437553	0.70204	0.78818	0.642591	0.149188
SHR	2	36535.5	32974.5	32613.8	14504.9	2.51884	2.27333	2.24846	2.34688	0.122017						SHR	2	15057.8	15882.4	12119.3	14179	1.06198	1.12013	0.854736	1.01228	0.113904
C.C	3	25123.1	20613.2	30490.3	15701.7	1.60002	1.3128	1.94185	1.61822	0.25713						C.C	3	5601.85	5997.14	6631.02	14431.4	0.38817	0.415561	0.459485	0.421072	0.0293737
RES	4	29733.4	20901.4	24428.1	14840.3	2.00355	1.40842	1.64606	1.68601	0.2446						RES	4	7476.14	9521.85	6823.85	15105.4	0.494931	0.630359	0.451748	0.525679	0.0760903
动物胶原																动物胶原					ga	ga2	1	2	3	pingjun	fangcah
WKY	1	15853.1	16697.2	22079	38377.2	0.413086	0.435082	0.575315	0.474495	0.0718544						WKY	1	13470.3	19056.4	23452.2	34828.2	20941.4	0.386763	0.33818	0.3733	0.366081	0.0204804
SHR	2	23310	24589.9	33847.1	32608.2	0.714852	0.754101	1.03799	0.835649	0.143974						SHR	2	20539.1	10747.5	47177.3	31780.4	19190.7	0.646284	0.547156	0.819446	0.670962	0.112524
C.C	3	19956.7	14413.9	24344.1	38860.4	0.51355	0.370915	0.626451	0.503639	0.104557						C.C	3	9074.14	5511.73	32181.4	40176	19033.7	0.22586	0.387577	0.563586	0.392341	0.137917
RES	4	11290.1	7424.05	20847.9	40538.1	0.278505	0.183138	0.514279	0.325307	0.13918						RES	4	9795.63	15425.1	11776.1	39798.8	20389.3	0.246129	0.13719	0.192522	0.191947	0.0444761
p62						1	2	3
WKY	1	21039.1	22722	26572.7	42776.2	0.491841	0.531184	0.621203	0.548076	0.0541456
SHR	2	30331.1	29386.5	35793.5	35961.8	0.843425	0.817158	0.99532	0.885301	0.0785306
C.C	3	13643.8	17161.1	27866.4	41882.7	0.325763	0.409742	0.665345	0.46695	0.144415
RES	4	14663.8	12168.5	30099.2	42415.7	0.345717	0.286886	0.709623	0.447409	0.186963
					1
					2
					3
					4
		1

## Sheet: 血清kim-1，betaMG
kim-1
		14week										28week
		WKY	SHR	C.C								WKY	SHR	C.C
		3.57984	5.06468	3.88247								4.0402	12.891	3.74901
		1.45229	6.41527	2.94219								0.80076	14.5744	3.60342
		1.08103	4.31764	4.79243								5.35053	8.00002	8.48078
		1.44137	2.48592	3.80823								0.682466	6.4076	2.62067
		4.36778	4.07285	2.69953								5.15034	5.14124	3.13024
		4.59076	4.7397	4.93651								6.87016	11.0332	4.45783
		2.43504	4.65529	1.57726							pingjun'	3.81574	9.67459	4.34033
		0.742523	2.89953	3.57157							fangcah	2.32466	3.42122	1.93526
	pingjun'	2.46133	4.33136	3.52627
	fangcah	1.42911	1.15515	1.03825
betaMG	WKY			SHR			C.C
14week	1.25	0.14	6	2.67	0.39	6	1.58	0.18	6
28week	1.25	0.14	6	2.67	0.39	6	1.58	0.18	6

[truncated: 1 more sheets: 疗效]
